# Supplementary material for: Evolution of the Antigenic Landscape in Children and Young Adults with COVID-19 and MIS-C
Source: Vaccines (Basel). 2024 Jun 7;12(6):638. doi: 10.3390/vaccines12060638 (PMC11209438; doi:10.3390/vaccines12060638)
Supplement: Supplementary file 1 [file vaccines-12-00638-s001.zip]

Archive with 1 entries (1 files):
- vaccines-2950078-supplementary.pdf
